# Supplementary material for: Synthesis and Study on Ni-Co Phosphite/Activated Carbon Fabric Composited Materials with Controllable Nano-Structure for Hybrid Super-Capacitor Applications
Source: Nanomaterials (Basel). 2021 Jun 23;11(7):1649. doi: 10.3390/nano11071649 (PMC8304602; doi:10.3390/nano11071649)
Supplement: Supplementary file 1 [file nanomaterials-11-01649-s001.zip]

Archive with 1 entries (1 files):
- nanomaterials-1242781-SI.pdf
